# Supplementary material for: Targeted ferroptosis induction enhances chemotherapy efficacy in chemoresistant neuroblastoma
Source: NPJ Precis Oncol. 2025 Sep 16;9:311. doi: 10.1038/s41698-025-01090-6 (PMC12441132; doi:10.1038/s41698-025-01090-6)
Supplement: Supplementary file 2 — Manas et al_Supplementary data S1 - Gene Signatures [file 41698_2025_1090_MOESM2_ESM.xlsx]

## Sheet: Gene Signatures
	Pathway gene signatures							ADR/MES signatures
	Glutathione	Mevalonate	Thioredoxin	Autophagy	Iron metabolism	Metallothioneins		Int ADR	Int MES	Patel ADR	Patel MES	Patel SYMP	VG ADR	VG MES
	AKR1A1	ABCG1	NXN	ABL1	ACO1	MT1A		ABLIM3	ABCC4	ABCB1	AC008056.1	AC091057.6	ABCA3	A2M
	ALDH5A1	ACACA	PRDX3	ACBD5	ATP7A	MT1B		ACHE	ACSM3	ABHD3	AC012409.2	ANLN	ABCB1	ABRACL
	ALOX5AP	ACACB	SELENOT	AMBRA1	FTH1	MT1E		ACOT7	ADAMTS20	AC004470.1	AC020656.1	APOLD1	ABLIM1	ACADVL
	AMPEP	ACAT2	TNXRD1	ANXA7	FTL	MT1F		AGAP2	ADAMTS3	AC008568.1	AC099792.1	ARHGAP11A	ACOT7	ACAP2
	ANPEP	ADCK3	TNXRD3	AP4M1	HMOX1	MT1G		AKAP6	ANAPC1	AC009264.1	ACTA2	ASPM	ACTL6B	ACTA2
	CHAC1	ADCK4	TXN	ARFIP2	HPX	MT1H		ALCAM	ANKRD45	AC009975.1	ACTB	ATAD2	ACVR1B	ACTN1
	CHAC2	APOB	TXN2	ARL8B	HSPB1	MT1M		ALPK3	ANTXR2	AC011287.1	ADAMTS1	AURKA	ADAM22	ADAM19
	CLIC2	APOE	TXNDC17	ARSB	IREB2	MT1X		ANK1	ARMC3	AC024901.1	ADAMTS9	AURKB	ADCYAP1R1	ADAM9
	CNDP2	ARV1	TXNDC2	ATG10	MCOLN1	MT2A		ANK3	ARMC9	AC025159.1	ADAMTS9-AS2	BIRC5	ADGRB3	ADAMTS5
	CTNS	COQ2	TXNL1	ATG101	MMGT1	MT3		ANKRD12	ASPM	AC068051.1	ADAMTSL1	BLM	ADRBK2	ADGRE5
	DPEP1	COQ4	TXNRD2	ATG12	MT2A	MT4		ANKRD46	ATAD2	AC073050.1	ADGRB3	BRCA2	AGTPBP1	ADGRG6
	ESD	COQ6		ATG13	MZF1			ANKS1A	ATP2B1	AC073365.1	ADGRF5	BRIP1	AHSA1	AEBP1
	ETHE1	COQ9		ATG14	NCOA4			APBA2	B3GALNT2	AC078923.1	AHNAK	BUB1	AKAP1	AJUBA
	G6PD	CYP51A1		ATG16L1	NFE2L2			APC2	BAZ1A	AC084816.1	AL033504.1	BUB1B	AKAP12	ALDH1A3
	GCLC	DHCR24		ATG16L2	PCBP1			APMAP	BMP5	AC090568.2	AL139383.1	C21ORF58	ALK	AMMECR1
	GCLM	DHCR7		ATG2A	PCBP2			ARHGAP36	BMS1	AC092691.1	ALDH1A1	C2ORF48	ANK2	ANTXR1
	GGCT	EBP		ATG2B	PICALM			ARHGEF10L	BRCA1	AC092920.1	ALDH1A3	CCNB1	ANKRD46	ANXA1
	GGH	ELOVL6		ATG3	SLC11A2			ARHGEF11	BRCA2	AC093523.1	ANXA1	CDC25C	ANP32A	ANXA2
	GGPD	ERLIN1		ATG4A	SLC25A28			ARHGEF7	BRIP1	AC098829.1	ANXA2	CDCA2	AP1S2	ANXA5
	GGT1	ERLIN2		ATG4B	SLC25A37			ARPP21	BUB1	AC099520.1	AOAH	CDK1	ARHGEF7	ANXA6
	GGT2	FASN		ATG4C	SLC39A14			ASTN1	C1ORF112	AC103409.1	APOC1	CDKN3	ARL6IP1	APOE
	GGT3P	FDFT1		ATG4D	SLC39A8			ASTN2	CABLES1	AC109466.1	APOE	CENPE	ASCL1	APP
	GGT5	FDPS		ATG5	SLC40A1			ATAT1	CCDC150	AC109779.1	ARHGAP15	CENPF	ASRGL1	ARHGAP1
	GGT6	FGF1		ATG7	STEAP3			ATP1B1	CENPE	AC113414.1	ARHGAP18	CENPK	ATCAY	ARHGEF40
	GGT7	GGPS1		ATG9A	TF			ATP6V0A1	CENPP	AC114316.2	ARHGAP24	CEP128	ATL1	ARL1
	GGTLC1	GPAM		ATG9B	TFR2			ATP6V1B2	CEP152	AC120193.1	ARHGAP42	CEP152	ATP6V0E2	ARL4A
	GGTLC2	HMGCR		ATM	TFRC			ATP9A	CHEK2	ACHE	B2M	CEP55	ATP6V1B2	ARMCX2
	GLO1	HMGCS1		ATP13A2	TTYH1			AUTS2	CMC2	ACTB	BGN	CIP2A	AUTS2	ARPC1B
	GLRX2	HSD17B7		ATP2A2				BASP1	COL11A1	ACTG1	BIRC3	CIT	BEND4	ASPH
	GLS	IDI1		AUP1				BCL2	CPSF2	ADAMTS12	C1QA	CKAP2	BEX1	ATP10D
	GLS2	KPNB1		BAG3				BICD1	CRABP1	ADCY8	C1QB	CKAP2L	BEX2	ATP1B1
	GLUD1	LBR		BCAS3				BMPER	CRABP2	ADGRB3	C1QC	DEPDC1	BIRC5	ATP2B1
	GLUD2	LSS		BECN1				BOK	CRB1	ADGRL2	C7	DEPDC1B	BMP7	ATP2B4
	GPX1	MBTPS1		BECN2				BRSK2	CRTAP	ADM	CASC15	DIAPH3	BMPR1B	ATP6V0E1
	GPX2	MBTPS2		BNIP3				C14ORF132	CSRP2	AF121898.1	CAV1	DLGAP5	C11ORF95	ATP8B2
	GPX3	MIR182		C19ORF12				C1QTNF2	DDX20	AFF3	CAVIN1	DTL	C14ORF132	ATXN1
	GPX4	MIR183		C9ORF72				CABYR	DEPDC1	AGBL1	CCDC80	ECT2	C3ORF14	B2M
	GPX5	MIR185		CALCOCO2				CACNA2D3	DESI2	AGBL4	CCL2	ESCO2	C4ORF48	BAG3
	GPX6	MIR30C1		CALM1				CACNG4	DNAH11	AHNAK	CD52	EXO1	C7ORF55	BGN
	GPX7	MIR30C2		CALR				CADM1	DNAH14	AKAP12	CD68	EZH2	CACNA1B	BMP5
	GPX8	MIR548P		CD84				CADM3	DNAH7	AL035401.1	CD74	FANCI	CACNA2D2	BNC2
	GSR	MIR96		CHMP1A				CADPS	DPY19L3	AL109930.1	CD86	FOXN4	CADM1	BOC
	GSS	MSMO1		CHMP1B				CALCOCO1	EIF2D	AL357507.1	CD93	GAS2L3	CAMSAP1	BTN3A2
	GST01	MVD		CHMP2A				CAMK2B	EIF3B	AL390957.1	CDH19	GTSE1	CCDC167	C1ORF198
	GST02	MVK		CHMP2B				CASP3	ERLIN1	AL391117.1	CEBPB	HMGB2	CCND1	C1ORF54
	GSTA1	NFYA		CHMP3				CCND1	ESCO2	AL445250.1	CEBPD	HMMR	CCNI	C4ORF32
	GSTA2	NFYB		CHMP4A				CD200	ETV4	AL589740.1	CFH	IQGAP3	CCP110	C6ORF120
	GSTA3	NFYC		CHMP4B				CD44	FAM120A	AL591686.2	CHL1	KIF11	CCSAP	CALD1
	GSTA4	NSDHL		CHMP4BP1				CELF2	FAM13A	ALCAM	CHST9	KIF14	CD200	CALU
	GSTA5	PDSS1		CHMP4C				CELF4	FANCD2	ALK	CNKSR3	KIF15	CDC42EP3	CAPN2
	GSTK1	PDSS2		CHMP5				CELF5	FANCI	ANKFN1	COBL	KIF18A	CDCA5	CAPN6
	GSTM1	PLPP6		CHMP6				CHD5	FANCM	ANKRD30BL	COL12A1	KIF18B	CDKN2C	CBFB
	GSTM2	PMVK		CHMP7				CHRNA3	FGFR1	ANKS1B	COL15A1	KIF20A	CDKN3	CBLB
	GSTM3	POR		CISD2				CLASP2	FLNC	ANO4	COL18A1	KIF20B	CELF2	CCDC80
	GSTM4	PRKAA1		CLEC16A				CLIP2	FOXC1	APOO	COL1A1	KIF23	CENPU	CD164
	GSTM5	RAN		CLN3				CNKSR2	G2E3	ARC	COL1A2	KIF2C	CENPV	CD44
	GSTO1	SC5D		CLTC				CNST	GALNT2	ARHGAP10	COL3A1	KIF4A	CEP44	CD59
	GSTO2	SCAP		CLU				CNTN1	GEMIN5	ARHGAP36	COL4A1	KIFC1	CERK	CD63
	GSTP1	SCD		CRY1				CNTNAP2	GID4	ARHGDIA	COL4A2	KNL1	CETN3	CDH11
	GSTT1	SEC14L2		CTSD				CPEB4	GINS1	ARHGEF28	COL5A1	KPNA2	CHGA	CETN2
	GSTT2	SOD1		CTSK				CPNE4	GLDC	ARPP21	COL5A2	MAD2L1	CHGB	CFH
	GSTT2B	SP1		DAP				CRMP1	GRPEL1	ASIC2	COL6A2	MELK	CHML	CFI
	GSTT4	SQLE		DDRGK1				CTNNA2	GULP1	ATF3	COL6A3	MIS18BP1	CHRNA3	CILP
	GSTZ1	SREBF1		DEPP1				CTNND2	IDE	ATP1B1	COL8A1	MKI67	CKB	CKAP4
	HPGDS	SREBF2		DRAM1				CYB561	INTS2	ATP1B3	COTL1	MXD3	CLASP2	CLIC4
	IDH1	TM7SF2		DRAM2				CYFIP2	INTU	ATP2B4	CRIM1	MYBL2	CLGN	CMTM3
	IDH2			DRD2				CYTH1	IPO11	ATP5F1E	CRISPLD2	NCAPG	CRH	CMTM6
	KYAT1			DRD3				DAPK1	JAM3	ATP6V0B	CSF3R	NCAPG2	CRMP1	CNN3
	KYAT3			EI24				DBH	KDELR2	ATRNL1	CST3	NCAPH	CSE1L	COL11A1
	LAP3			ELAPOR1				DCC	KIAA0586	B2M	CTGF	NDC80	CXADR	COL12A1
	LOC102724197			EMC6				DCLK1	KIAA1257	BACH2	CTSB	NEIL3	CXCR4	COL1A1
	MGST1			EPG5				DDC	KIF14	BAG3	CTSC	NEK2	CYFIP2	COL27A1
	MGST2			ESCRT				DIRAS2	KIF15	BAIAP2L1	CXCR4	NOSTRIN	CYGB	COL3A1
	MGST3			EVA1A				DKK3	KIF6	BASP1	CYP7B1	NUF2	DACH1	COL4A1
	MMACHC			FBXL4				DNAJB2	KNTC1	BEX1	CYR61	NUSAP1	DAPK1	COL4A2
	NAT8			FBXO7				DNER	L2HGDH	BHLHE40	CYTIP	PARPBP	DBH	COL5A1
	NAT8B			FIS1				DNM1	L3MBTL3	BMPR1B	CYTOR	PBK	DCX	COL5A2
	NFE2L1			FNBP1L				DOC2B	LGR5	BTG2	DCN	PIF1	DDC	COL6A1
	ODC1			FOXO1				DPP6	LIF	C11ORF96	DISC1	PIMREG	DDX39A	COL6A2
	OPLAA			FUNDC1				DPYSL2	LMAN1	CACNA1C	DMD	POLQ	DIABLO	COL6A3
	OPLAH			FUNDC2				DPYSL3	LMO3	CACNA2D3	DOCK1	PRC1	DKK1	COPA
	PARK7			GAA				DSEL	MAB21L2	CACNB2	DOCK2	PRR11	DLK1	CPED1
	PGD			GABARAP				EBF1	MANF	CADM2	DOCK5	PTTG1	DNAJB1	CPS1
	PRDX6			GABARAPL1				EFNA5	MCCC2	CADPS	DOCK8	RACGAP1	DNAJC6	CRABP2
	PTGES			GABARAPL2				EIF1B	MED12L	CALM1	EDIL3	RAD51AP1	DNAJC9	CREB3L2
	RRM1			GABARAPL3				ELAVL2	METTL21A	CALM3	EDNRA	RFC3	DNER	CREG1
	RRM2			GBA1				ELAVL3	MFSD2A	CALN1	EGFR	RTKN2	DPYSL2	CRELD2
	RRM2B			GPR137				ENO2	MYB	CALY	EMP1	SGO1	DPYSL3	CRISPLD1
	SLC3A2			GPR137B				EPHA5	NEDD1	CAMK2N1	EPB41L2	SGO2	DPYSL5	CRTAP
	SLC7A11			GRAMD1A				ERC2	NTRK2	CAMK4	EPS8	SMC4	DTD1	CSRP1
	SMS			H7C152				EXOC4	NUBPL	CAMKMT	ETS1	SPC25	DUSP4	CTDSP2
	SOD1			HAP1				FAM120B	NUP155	CARMIL1	F2R	SYNE2	EEF1A2	CTNNA1
	SRM			HDAC10				FAM131B	NUP37	CASC15	FAM126A	TACC3	EIF1B	CTSB
	TXNDC12			HDAC6				FAM155A	NUP93	CCBE1	FAM129A	TOP2A	ELAVL2	CTSC
				HERC1				FAM171B	OSTC	CCDC85A	FGL2	TPX2	ELAVL3	CTSO
				HGS				FAM174B	OTOA	CCND1	FIGN	TROAP	ELAVL4	CXCL12
				HMGB1				FAM184A	P4HA1	CCSER1	FLI1	TTK	EML4	CYBRD1
				HMOX1				FAM3C	PDGFRA	CD24	FN1	TYMS	EML6	CYFIP1
				HSP90AA1				FKBP1B	PDIA6	CD44	FNDC3B	UBE2C	ENDOG	CYP26A1
				HSPA8				FMN1	PFKFB3	CDH10	FOXO1	Z94721.1	ENO2	CYR61
				IFI16				FRY	PIAS2	CDH18	FRMD4A		EPB41L4A-AS1	DCAF6
				ILRUN				FZD3	PINX1	CDH8	FSTL1		ESRRG	DDOST
				IRF8				GABBR1	PLOD2	CDK6	FTH1		EVL	DDR2
				IRGM				GAP43	POLQ	CDKN1A	FTL		EXOC5	DESI2
				ITGB4				GCGR	PPAT	CDKN1C	FYB1		EYA1	DKK3
				KLHL3				GCH1	PPIF	CDKN2D	GALNT17		FABP6	DLC1
				LAMP2				GDI1	PRDM5	CEBPB	GLIS3		FAM107B	DLX1
				LGALS8				GDPD5	PRDX4	CEBPD	GNG11		FAM155A	DLX2
				LIX1				GFRA3	PRDX6	CEP112	GNG12-AS1		FAM163A	DMD
				LIX1L				GLG1	PRIM2	CFAP61	GPNMB		FAM167A	DNAJC1
				LRBA				GNAO1	PRRC1	CFL1	GSTP1		FAM169A	DNAJC10
				LRRK2				GNB1	PRSS21	CHCHD2	GULP1		FAM171B	DNAJC3
				LRSAM1				GPR158	PTBP1	CHGA	GYPC		FAM60A	DNM3OS
				MAP1LC3A				GRB10	PTGFRN	CHGB	HES1		FAXC	DPY19L1
				MAP1LC3B				GRIA2	PTPN13	CHRM2	HLA-A		FBLL1	DSE
				MAP1LC3B2				HECTD4	PTRHD1	CHRM3	HLA-B		FBXO8	DUSP14
				MAP1LC3C				HID1	RAD51B	CHRNA3	HLA-C		FEV	DUSP5
				MAP1S				HMX1	RBBP8	CHRNA7	HLA-DPA1		FHOD3	DUSP6
				MAPK3				HPCAL4	RET	CITED2	HLA-DPB1		FIGNL1	EDEM1
				MARK2				HRK	RFC3	CKB	HLA-DQA1		FKBP1B	EDNRA
				MCOLN1				HS6ST3	RNASEH2B	CLIC1	HLA-DRA		FKBP4	EFEMP2
				MFN2				INA	RPL29	CLSTN2	HLA-DRB1		FOXM1	EGFR
				MFSD8				ING4	RPL36	CLU	HLA-E		FOXO3	EGR1
				MOAP1				KCNH1	RPL36AL	CNBD1	HMCN1		FSD1	EGR3
				MTM1				KCNK10	SCARB1	CNGB1	HMOX1		FZD3	EHD2
				MTMR14				KCNMA1	SCN11A	CNKSR2	HSPG2		GABRB3	ELAVL1
				MTMR3				KCTD1	SEMA5A	CNTN1	ID3		GAL	ELF1
				MTOR				KIAA0930	SERPINF1	CNTN3	IFITM2		GAP43	ELK3
				MVB12A				KIDINS220	SHMT1	CNTN5	IFITM3		GATA2	ELK4
				NBR1				KIF5A	SHQ1	CNTNAP2	IGFBP4		GATA3	EMILIN1
				NHLRC1				KIF5C	SHROOM3	CNTNAP4	IGFBP5		GCH1	EMP1
				NOD1				KIRREL3	SIX4	CNTNAP5	IGFBP7		GDAP1	ENAH
				NOD2				KLC1	SLC19A1	COL21A1	IKZF1		GDAP1L1	EPHA3
				NPC1				KLF13	SMAD3	CORIN	IL1R1		GDI1	EPS8
				NRBF2				KLHDC8A	SMO	COX4I1	IL1RAP		GDPD1	ERBIN
				NSFL1C				KLHL29	SOX9	CPNE8	IL1RAPL1		GGCT	ERLIN1
				OGT				KRT19	SPECC1	CREB5	IL1RAPL2		GGH	ERRFI1
				OPTN				L1CAM	SSR1	CSMD1	IL32		GLCCI1	ETS1
				PACS2				LBH	SSR3	CSMD2	IL7R		GLDC	EVA1A
				PARK7				LHFPL4	STRIP2	CST3	INHBA		GLRX	EXT1
				PEX2				LIFR	TBX2	CTSB	INPP5D		GMNN	EXTL2
				PEX5				LMO1	TGIF2	CYB561	INSC		GNB1	F2R
				PGAM5				LONRF2	TTLL5	CYCS	ITGA1		GNG4	F2RL2
				PHB2				LRRC4	UTP20	DAB1	ITGA4		GPR22	FAM102B
				PHF23				MANEAL	WDHD1	DACH1	ITGAX		GPR27	FAM114A1
				PIK3C2B				MAP1B	WDR3	DBH	KCNS3		GRB10	FAM120A
				PIK3C3				MAP1LC3A	WDR35	DCC	KCTD12		GRIA2	FAM129A
				PIK3CB				MAP1LC3B	WRN	DDIT3	KIAA1217		H1FX	FAM3C
				PIK3R4				MAP6	XPNPEP3	DDIT4	KIRREL3		HAND1	FAM43A
				PINK1				MAPK4	ZNF519	DEPP1	KLF2		HAND2-AS1	FAM46A
				PIP4K2A				MAPK8IP2		DGKB	LAPTM5		HES6	FAT1
				PIP4K2B				MAPT		DHFR	LARGE1		HEY1	FBN1
				PJVK				MCAM		DIRC3	LGALS1		HK2	FBN2
				PLAA				MCF2L		DLG2	LHFPL6		HMGA1	FGFR1
				PLEKHM1				MDGA1		DLGAP1	LINC01505		HMP19	FIBIN
				PRKAA1				MEAF6		DLGAP2	LINC01748		HN1	FILIP1L
				PRKAA2				MLLT11		DLK1	LPP		HNRNPA0	FKBP14
				PRKN				MMP15		DMD	LRMDA		HS6ST2	FLNA
				PSEN1				MTSS1		DNAJB1	LTB		ICA1	FLRT2
				PTPN22				MYC		DOK6	LUM		IGFBPL1	FMOD
				RAB12				MYO5A		DPP10	LYN		IGSF3	FN1
				RAB19				MYT1L		DPP6	LYZ		INA	FNDC3B
				RAB1A				NALCN		DPYD	MAFB		INO80C	FSTL1
				RAB1B				NCAM1		DPYSL3	MAML2		INSM1	FUCA2
				RAB1C				NCOA7		DSCAM	MEF2C		INSM2	FZD1
				RAB23				NDRG1		DSEL	MFGE8		IRS2	FZD2
				RAB24				NDRG4		DUSP1	MGP		ISL1	FZD7
				RAB33B				NRCAM		DUSP10	MIR99AHG		KDM1A	GABRR1
				RAB39A				NRG1		DYNC1I1	MRC1		KIAA1211	GALNT10
				RAB39B				OTUD1		DYNLL1	MS4A6A		KIDINS220	GAS1
				RAB43				PAK3		DYNLL2	MSR1		KIF15	GAS2
				RAB7A				PAM		EBF1	MSRB3		KIF1A	GDF15
				RAB8A				PCLO		ECEL1	MT2A		KIF21A	GJA1
				RB1CC1				PCSK1		EEF1A1	MYL9		KIF2A	GNAI1
				RETREG1				PCSK1N		EEF1A2	MYO1E		KIF5C	GNG12
				RETREG2				PCSK2		EEF1B2	NAALADL2		KLC1	GNS
				RETREG3				PEG3		EEF2	NAV2		KLF13	GORAB
				RGS19				PGM2L1		EFNA5	NFIA		KLF7	GPC6
				RIMOC1				PHYHIPL		EGR1	NID1		KLHL13	GPR137B
				RIPK2				PID1		EIF1	NKAIN3		KLHL23	GPX8
				RMC1				PIK3R1		ELAVL2	NPC2		KNSTRN	GRN
				RNF166				PKIA		ELAVL4	NR2F2		L1CAM	GSN
				RNF185				PLXNC1		ELL2	NR2F2-AS1		LEPROTL1	HES1
				RNF213				PMP22		ELMO1	NRXN3		LIN28B	HEXB
				RNF41				PNMA2		EML6	NTM		LINC00888	HIBADH
				RUBCN				POU4F2		ENO2	OLFML2A		LMO3	HIPK3
				RUBCNL				PPP1R12B		ENOX1	PAPPA		LOC100507194	HIST1H2AC
				RUFY4				PPP2R2B		EPAS1	PARD3B		LOC101928409	HIST1H2BK
				S100A8				PRKCB		EPB41L3	PDGFC		LRRTM2	HLA-A
				S100A9				PRPH		EPHA5	PDGFRB		LSM3	HLA-B
				SBF2				PSD2		EPHA6	PDLIM1		LSM4	HLA-C
				SEC16A				PTBP2		ERBB4	PECAM1		LYN	HLA-F
				SEC16B				PTCHD1		ERVMER61-1	PFN1		MAGI3	HLX
				SH3GLB1				PTHLH		EYA1	PLAT		MANEAL	HNMT
				SIRT2				PTPRD		EYA4	PLEKHG1		MAP1B	HOMER1
				SLC25A46				PTPRH		EYS	PLP1		MAP2	HS3ST3A1
				SMCR8				PTPRM		FAM19A1	PLXDC2		MAP6	HSP90B1
				SMURF1				PTPRN2		FASN	POSTN		MAPK8	HSPA5
				SNAP29				PTS		FAU	PRKD1		MAPT	HSPB1
				SNAPIN				R3HDM2		FGF13	PRKG1		MARCH11	HTRA1
				SNF8				RAB11FIP4		FGF14	PRRX1		MCM2	HYOU1
				SNX14				RAB6B		FHIT	PRSS23		MCM6	ID1
				SNX18				RAD51D		FMN1	PSAP		MCM7	ID3
				SNX30				RBMS3		FOS	PTPRC		MIAT	IFI16
				SNX7				REEP1		FOSB	PTPRE		MMD	IFITM2
				SPATA18				RERE		FOSL2	PTPRZ1		MRPL48	IFITM3
				SPATA33				RGS17		FRMD4A	QKI		MSH6	IGF2R
				SPG11				RGS7		FTH1	RAI14		MSI2	IGFBP5
				SQSTM1				RHOU		FTL	RBM47		MTCL1	IGFBP6
				SRC				RIMS3		GABRB1	RELN		MXI1	IL13RA1
				SRPX				RND3		GABRG3	RGCC		MYBL2	IL6ST
				STAM				RNF14		GADD45A	RGS1		MYEF2	INSIG1
				STAM2				RNF152		GADD45B	RHOH		MYO5A	IQGAP2
				STBD1				RUFY3		GADD45G	RNF144B		MYRIP	ITGA10
				STING1				SCG2		GALNT13	S100A10		NANOS1	ITGA4
				STK11				SCG3		GAP43	S100A11		NAP1L5	ITGAV
				STK3				SCN3A		GAPDH	S100A4		NAPB	ITGB1
				STUB1				SCN3B		GCH1	SAMD12		NARS2	ITM2B
				STX12				SDK1		GEM	SAMD5		NBEA	ITM2C
				STX17				SEMA6C		GMDS	SAMSN1		NCAM1	ITPR1
				SUPT20H				SESN3		GMDS-DT	SASH1		NCAN	ITPRIPL2
				SYNPO2				SGIP1		GNAS	SAT1		NCOA7	JAK1
				SYT11				SHANK1		GPC5	SELENOP		NCS1	JAM3
				TAFAZZIN				SHC2		GPC6	SEMA3C		NEFL	KANK2
				TBC1D14				SLC37A1		GPR158	SERPINE1		NEFM	KCNK2
				TBC1D17				SLITRK1		GRIA1	SERPINH1		NELFCD	KCTD12
				TBC1D25				SNAP25		GRIA4	SH3BGRL		NELL2	KDELC2
				TBC1D5				SNAP91		GRID2	SH3BGRL3		NET1	KDELR2
				TCIRG1				SOBP		GRIP1	SH3RF3		NFIL3	KDELR3
				TECPR1				SORBS2		GRM7	SIPA1L2		NGRN	KDM5B
				TECPR2				SORCS1		GRM8	SLC1A3		NMNAT2	KIAA1462
				TEX264				SPHKAP		H1F0	SLC2A3		NNAT	KIF13A
				TFEB				SPOCK2		H1FX	SLC35F1		NOL4	KIRREL
				TGFB1				SPOCK3		H3F3B	SNTB1		NPTX2	KLF10
				TGFBRAP1				SPRN		HDAC2-AS2	SORCS1		NPY	KLF4
				TIGAR				SPTAN1		HDAC9	SPARC		NRCAM	KLF6
				TM9SF1				SRGAP3		HECW2	SPARCL1		NRSN1	L3HYPDH
				TMBIM6				SRRM3		HINT1	SPP1		NSG1	LAMB1
				TMEM150B				SRRM4		HIST1H1C	SPRY1		NUDT11	LAMC1
				TMEM208				STMN2		HIST1H2AC	SRGN		NUF2	LAMP1
				TMEM39A				STMN4		HIST1H2BG	STARD13		NUSAP1	LAPTM4A
				TMEM41B				STRIP1		HLA-A	SULF1		OLA1	LASP1
				TMEM59				STXBP1		HRH1	SYK		OLFM1	LATS2
				TMEM74				SVOP		HRK	TAGLN		PARP6	LEPROT
				TOLLIP				SYN3		HS3ST5	TANC1		PBK	LGALS1
				TOM1				SYNGR1		HS6ST2	TFPI		PBX3	LHFP
				TP53				SYNGR3		HSP90AA1	TGFBI		PDK1	LHX8
				TP53INP1				SYT11		HSP90AB1	TGFBR2		PEG3	LIFR
				TP53INP2				SYT13		HSPA1A	TGM2		PHF21B	LIPA
				TRAPPC4				SYT17		HSPA1B	THBS1		PHOX2A	LITAF
				TRAPPC8				SYT2		HSPA5	THBS2		PHOX2B	LIX1L
				TRIM17				TAX1BP1		HSPA6	TIMP1		PHPT1	LMAN1
				TRIM5				TBC1D24		HSPA8	TINAGL1		PHYHIPL	LMNA
				TSG101				TBC1D9		HSPB1	TM4SF1		PIK3R1	LOXL2
				UBA5				TFAP2B		HSPH1	TMSB4X		PKIA	LPP
				UBQLN1				TFEB		ID1	TNC		PLPPR5	LRP10
				UBQLN2				TH		ID2	TNFAIP3		PNMA2	LRRC17
				UBQLN4				THSD7A		IDI1	TPT1		POLB	LRRC8C
				UBXN2A				TLN2		IDS	TYROBP		POPDC3	LTBP1
				UBXN2B				TMEM130		IER2	UACA		PPM1E	LUZP1
				UBXN6				TMEM132C		IER3	UBASH3B		PPP1R9A	MAGT1
				UFC1				TMEM151B		IER5	USP53		PPP2R3C	MAML2
				UFL1				TMEM255A		IFI6	UTRN		PRC1	MAN2A1
				UFM1				TMEM59L		IGFBP5	VCAM1		PRCD	MANF
				ULK1				TMSB4X		IL12RB2	VCAN		PRIM1	MBD2
				ULK2				TNFRSF9		IL1RAPL1	VIM		PRPH	MBNL1
				ULK3				TPPP		INA	VWA1		PRSS12	MBTPS1
				UMOD				TRIM36		IQCJ-SCHIP1	XKR4		PRSS3	MEOX1
				USP10				TRIM62		ITGA8	YBX3		PTS	MEOX2
				USP13				TSHZ2		ITGBL1	ZEB2		QDPR	MEST
				USP30				TSPAN13		ITPR2	ZFP36		RAB33A	MGAT2
				UVRAG				TTC39A		JPT1	ZFP36L1		RAB6B	MGP
				VAMP7				TTC9		JUN	ZFP36L2		RALGDS	MGST1
				VAMP8				TUB		JUNB	ZNF536		RANBP1	MICAL2
				VCP				TUBA1A		JUND			RBBP8	MMP2
				VHL				TUBA4A		KAZN			RBMS3	MOB1A
				VIPAS39				TUBB2A		KCNB2			RBP1	MRC2
				VMP1				TUBB2B		KCND2			REC8	MXRA5
				VPS11				TUBB4A		KCNH7			REEP1	MYADM
				VPS13A				UNC5A		KCNIP1			RET	MYDGF
				VPS16				VAMP2		KCNMB2			RFC4	MYL12A
				VPS18				VAT1		KCNMB2-AS1			RGS17	MYL12B
				VPS25				VAT1L		KCNQ1OT1			RGS5	MYLIP
				VPS28				VPS13D		KCNQ3			RIMBP2	NANS
				VPS33A				VSTM2A		KCNQ5			RIMS3	NBR1
				VPS33B				VSTM2L		KCTD16			RNF144A	NEK7
				VPS36				WIPF2		KHDRBS3			RNF150	NES
				VPS37A				YPEL4		KIF1A			RNF157	NFIA
				VPS37B				ZCCHC12		KIF5A			RNF165	NFIC
				VPS37C				ZFHX3		KIF5C			RNFT2	NID1
				VPS37D				ZFPM2		KIRREL3			RPS6KA2	NID2
				VPS39				ZNF608		KLF6			RRM2	NOTCH2
				VPS41				ZNF91		KLHL13			RTN1	NOTCH2NL
				VPS4A				ZSWIM6		KLHL29			RTN2	NPC2
				VPS4B						LHFPL3			RUFY3	NPTN
				VPS51						LHFPL6			RUNDC3A	NQO1
				VTA1						LINC00276			RUNDC3B	NR3C1
				VTI1A						LINC00871			SATB1	NRP1
				VTI1B						LINC00907			SBK1	OGFRL1
				WDFY3						LINC01170			SCAMP5	OLFML2A
				WDFY4						LINC01250			SCG2	OLFML2B
				WDR24						LINC01515			SCG3	OLFML3
				WDR41						LINC01828			SCN3A	OSTC
				WDR45						LINC02055			SEC11C	P4HA1
				WDR45B						LINC02198			SEPT3	PALLD
				WDR47						LINC02398			SEPT6	PAPSS2
				WDR81						LIX1-AS1			SERP2	PCDH18
				WIPI1						LMNA			SETD7	PCOLCE2
				WIPI2						LPP			SHC3	PCSK5
				XBP1						LRP1B			SHD	PDE3A
				YOD1						LRRC4C			SIX3	PDE7B
				ZFYVE1						LRRC7			SLC10A4	PDGFC
				ZFYVE26						LRRN3			SLC35G2	PDIA3
				ZKSCAN3						LSAMP			SLIT1	PDIA4
										LURAP1L			SLIT3	PDIA6
										LURAP1L-AS1			SNAP25	PDLIM1
										LUZP2			SNAP91	PEA15
										MACROD2			SOX11	PEAK1
										MAFB			ST3GAL6	PHLDA3
										MAMDC2			STMN2	PHLDB2
										MAOA			STMN4	PHTF2
										MAP1A			STRA6	PIAS3
										MAP1B			STXBP1	PLAGL1
										MAP7			SV2C	PLEKHA2
										MAPK4			SYNPO2	PLEKHH2
										MARCKS			SYT1	PLK2
										MARCKSL1			SYT4	PLOD2
										MAST4			TACC2	PLOD3
										MDGA2			TAGLN3	PLPP1
										MDK			TBC1D30	PLS3
										MEG3			TBPL1	PLSCR1
										MEGF11			TCEAL7	PLSCR4
										MEIS2			TDG	PLXDC2
										MGAM			TENM4	POLR2L
										MGAT5			TFAP2B	PON2
										MIR137HG			TH	POSTN
										MIR2052HG			THSD7A	PPIB
										MIR3681HG			TIAM1	PPIC
										MIR4300HG			TMEM108	PPT1
										MIR4435-2HG			TMEM178B	PRCP
										MIR99AHG			TMEM97	PRDM6
										MLLT11			TMOD1	PRDX4
										MMP16			TMOD2	PRDX6
										MPP6			TMTC4	PROM1
										MRFAP1			TOX2	PRRX1
										MT-ATP6			TRAP1	PTBP1
										MT-ATP8			TSPAN13	PTGER4
										MT-CO1			TSPAN7	PTGFRN
										MT-CO2			TTC8	PTN
										MT-CO3			TUB	PTPN14
										MT-CYB			TUBB2A	PTPRG
										MT-ND1			TUBB2B	PTPRK
										MT-ND2			TUBB3	PTRF
										MT-ND3			TUBB4B	PXDC1
										MT-ND4			UBE2C	PXDN
										MT-ND4L			UBE2T	PYGL
										MT-ND5			UCP2	QKI
										MT-ND6			UNC79	QSOX1
										MTRNR2L12			VRK1	RAB13
										MTRNR2L8			ZNF195	RAB29
										MYRIP			ZNF22	RAB31
										MZT2B			ZNF24	RAP1A
										NACA			ZNF512	RAP1B
										NAV3			ZNF536	RBMS1
										NCAM2			ZNF704	RCN1
										NCKAP5			ZNF711	RECK
										NDRG1			ZNF738	REST
										NDRG4			ZNF91	RGL1
										NEAT1			ZWILCH	RGS10
										NEBL				RGS3
										NEDD4L				RHOC
										NEFH				RHOJ
										NEFL				RIN2
										NEFM				RIT1
										NEGR1				RNFT1
										NELL2				RNH1
										NES				ROBO1
										NFE2L3				ROR1
										NFIB				RRBP1
										NLGN1				S1PR3
										NNAT				SASH1
										NORAD				SCPEP1
										NPAS4				SCRG1
										NPY				SDC2
										NR3C2				SDC4
										NR4A1				SDCBP
										NR4A3				SDF4
										NRCAM				SEC14L1
										NREP				SEL1L3
										NREP-AS1				SEMA3C
										NRG3				SEMA3F
										NRP1				SEPT10
										NSG1				SERPINE2
										NSG2				SERPINH1
										NTRK2				SFT2D1
										NTRK3				SFT2D2
										NXPH1				SGK1
										NYAP2				SH3BGRL
										ODC1				SHC1
										OLFM1				SHROOM3
										OOEP				SIX1
										OPRM1				SIX4
										OSBPL3				SKIL
										OXR1				SLC16A4
										PAG1				SLC30A1
										PAM				SLC30A7
										PAPPA				SLC35F5
										PARD3B				SLC38A2
										PCAT1				SLC38A6
										PCBP1				SLC39A14
										PCDH15				SMAD3
										PCDH7				SNAI2
										PCDH9				SNAP23
										PCLO				SOSTDC1
										PCSK1N				SOX9
										PDE4B				SPARC
										PDE4D				SPARCL1
										PDLIM3				SPATA20
										PEBP1				SPCS3
										PEG10				SPRED1
										PEX5L				SPRY1
										PFDN5				SPRY4
										PGAM1				SPRY4-IT1
										PGM2L1				SQSTM1
										PHLDA1				SRPX
										PHOX2A				SSBP4
										PHOX2B				SSR1
										PIK3R1				SSR3
										PKM				STAT1
										PKN2-AS1				STAT3
										PLCB1				STEAP1
										PLCG2				STK38L
										PLCL1				SUCLG2
										PLD5				SURF4
										PLEKHA7				SVIL
										PLXNA4				SYDE1
										PMAIP1				SYNJ2
										PMP22				SYPL1
										PPP2R2B				TCF7L2
										PRDX5				TFE3
										PRICKLE1				TFPI
										PRKCA				TGFB1I1
										PRKCB				TGFBR2
										PRKG1				THBS1
										PRKN				TIMP1
										PRNP				TJP1
										PRPH				TM4SF1
										PRUNE2				TM9SF2
										PSAP				TMBIM4
										PTCHD1				TMED9
										PTCHD1-AS				TMEFF2
										PTCHD4				TMEM263
										PTMA				TMEM50A
										PTMS				TMEM87B
										PTPRD				TNC
										PTPRG				TNFRSF12A
										PTPRM				TNFRSF1A
										PTPRN				TNMD
										PTPRT				TNS1
										PVT1				TOR1AIP1
										PXDNL				TPBG
										RAB3B				TPM1
										RAB3C				TPM2
										RACK1				TRAM1
										RALYL				TRAM2
										RAMP1				TRIL
										RASD1				TRIM5
										RASGEF1B				TSC22D2
										RBFOX1				TSC22D3
										RGS2				TSPAN4
										RGS4				TUBB6
										RGS5				TWSG1
										RGS7				TXNDC12
										RHOB				UAP1
										RNF187				UGDH
										ROBO1				VCL
										ROBO2				VIM
										RPL10				WIPI1
										RPL10A				WLS
										RPL11				WNT5A
										RPL12				WWTR1
										RPL13				YAP1
										RPL13A				ZCCHC24
										RPL14				ZFP36L1
										RPL15				ZNF217
										RPL18
										RPL19
										RPL21
										RPL23
										RPL23A
										RPL27
										RPL27A
										RPL28
										RPL29
										RPL3
										RPL30
										RPL32
										RPL34
										RPL35
										RPL35A
										RPL36
										RPL36AL
										RPL37A
										RPL38
										RPL4
										RPL41
										RPL5
										RPL6
										RPL7
										RPL7A
										RPL8
										RPLP0
										RPLP1
										RPLP2
										RPS11
										RPS12
										RPS13
										RPS14
										RPS15
										RPS15A
										RPS16
										RPS18
										RPS19
										RPS2
										RPS20
										RPS23
										RPS24
										RPS25
										RPS27
										RPS27A
										RPS29
										RPS3
										RPS3A
										RPS4X
										RPS5
										RPS6
										RPS7
										RPS8
										RPS9
										RPSA
										RYR2
										S100A6
										SARAF
										SAT1
										SCD
										SCG2
										SCN3B
										SDK1
										SELENOW
										SEMA6D
										SERF2
										SERINC1
										SESN2
										SESN3
										SEZ6L
										SFRP1
										SGK1
										SHISA6
										SHISA9
										SLC18A1
										SLC25A6
										SLC44A5
										SLC8A1
										SLC9A9
										SLCO3A1
										SLIT2
										SLIT3
										SNCG
										SOCS3
										SOD1
										SORCS1
										SOX4
										SOX5
										SOX6
										SPOCK1
										SPOCK2
										SPON1
										SPRY4-AS1
										SRP14
										SRPX2
										ST6GALNAC3
										ST6GALNAC5
										STAC
										STK33
										STMN1
										STMN2
										STMN4
										STPG2
										SUGCT
										SYT1
										SYT4
										SYTL4
										TENM2
										TENM3
										TENT5A
										TFAP2B
										THRB
										THSD4
										THSD7A
										THY1
										TIMP2
										TMEFF2
										TMEM132C
										TMEM232
										TMEM35A
										TMSB10
										TMSB4X
										TMTC1
										TMTC2
										TMX4
										TOMM7
										TOX
										TPI1
										TPT1
										TRHDE
										TRMT9B
										TRPM3
										TSHZ2
										TSPAN7
										TUBA1A
										TUBA1B
										TUBB
										TUBB2A
										TUBB2B
										TUBB4B
										TXNIP
										TXNRD1
										UBA52
										UBA6-AS1
										UBB
										UBC
										UCHL1
										UNC5C
										UNC5D
										UQCRB
										USH2A
										VAT1
										VAT1L
										VEGFA
										VLDLR-AS1
										VSNL1
										VSTM2A
										WDR49
										XYLT1
										YBX1
										YWHAB
										YWHAG
										YWHAH
										ZBTB7C
										ZEB2
										ZFHX4
										ZFP36
										ZFP36L2
										ZFPM2
										ZNF331
										ZNF385D
										ZNF804A
